# Supplementary material for: The impact of convergence insufficiency on selective visual attention among university students
Source: PLoS One. 2025 Nov 25;20(11):e0336715. doi: 10.1371/journal.pone.0336715 (PMC12646433; doi:10.1371/journal.pone.0336715)
Supplement: S2 Row Data — (XLSX) [file pone.0336715.s002.xlsx]

## Sheet: Control
Code	VA	Education	Distance phoria (Δ)	Near phoria (Δ)	NPC break (cm)	NPC recovery (cm)	PFV break (Δ)	PFV recovery (Δ)	CISS Score				3 Distrcactors Low similarity (%)	3 Distrcactors High similarity (%)	7 Distrcactors Low similarity (%)	7 Distrcactors High similarity (%)		3 Distrcactors Low similarity (RT)	3 Distrcactors High similarity (RT)	7 Distrcactors Low similarity (RT)	7 Distrcactors High similarity (RT)
1	-0.28	17	2	2	5	6	16	14	6				96.825	78.125	96.825	75		0.266885	0.316604	0.234483	0.234449
2	0.06	17	2	2	6	7	25	20	8				96.825	87.5	96.825	81.25		0.333743	0.592768	0.314927	0.421923
3	-0.09	16	4	2	6	4	14	12	3				93.7	84.375	96.825	68.75		0.273191	0.556796	0.380036	0.683696
4	-0.26	15	0	0	5	8	35	30	2				99.9	71.875	99.9	75		0.345149	0.417737	0.318051	0.508989
5	-0.26	17	0	2	3	3	35	30	3				99.9	84.375	99.9	81.25		0.292104	0.578617	0.284939	0.644999
6	-0.06	17	2	6	4	6			11				90.575	78.125	87.5	56.25		0.206493	0.412385	0.233051	0.607841
7	-0.13	17	2	2	7	10	25	18	11				87.5	84.375	93.75	53.125		0.410273	0.476373	0.475418	0.547633
8	-0.24	15	4	4	5	7	16	14	1				84.375	84.375	84.375	84.375		0.595736	0.395328	0.398678	0.431703
9	-0.09	15	4	4	6	8	25	20	3				93.75	59.375	96.825	50		0.322297	0.295543	0.311001	0.200717
10	-0.29	17	0	0	4	7	18	16	6				96.825	68.75	93.7	78.125		0.227034	0.302759	0.21495	0.350551
11	-0.3	16	2	4	7	11	30	20	5				87.45	62.5	75	65.625		0.41147	0.442866	0.656853	0.22642
12	-0.25	15	2	2	6	10	18	16	4				86.825	68.125	86.825	65		0.166885	0.216604	0.134483	0.134449
13	-0.13	17	2	2	4	7	27	22	6				86.825	77.5	86.825	71.25		0.233743	0.492768	0.214927	0.321923
14	-0.09	14	4	2	6	10	16	14	1				83.7	74.375	86.825	58.75		0.173191	0.456796	0.280036	0.583696
15	0.8	17	0	0	3	8	37	32	0				89.9	61.875	89.9	65		0.245149	0.317737	0.218051	0.408989
16	-0.14	17	0	2	1	3	37	32	1				89.9	74.375	89.9	71.25		0.192104	0.478617	0.184939	0.544999
17	-0.13	16	2	6	2	6	23	18	9				99.9	88.125	97.5	66.25		0.106493	0.312385	0.133051	0.507841
18	-0.05	14	2	2	5	10	23	16	9				97.5	60	103.75	63.125		0.510273	0.576373	0.575418	0.647633
19	-0.12	14	4	4	3	7	14	12	-1				94.375	63.125	94.375	60		0.695736	0.495328	0.498678	0.531703
20	0.14	17	4	4	4	8	23	18	1				99.9	69.375	99.9	60		0.422297	0.395543	0.411001	0.300717
21	0	15	0	0	2	7	16	14	4				99.9	78.75	99.9	88.125		0.327034	0.402759	0.31495	0.450551
22	0.1	17	2	4	5	11	28	18	3				97.45	72.5	85	75.625		0.51147	0.542866	0.756853	0.32642

## Sheet: CI
Code	VA	Education	Distance phoria (Δ)	Near phoria (Δ)	NPC break (cm)	NPC recovery (cm)	PFV break (Δ)	PFV recovery (Δ)	CISS Score				3 Distrcactors Low similarity (%)	3 Distrcactors High similarity (%)	7 Distrcactors Low similarity (%)	7 Distrcactors High similarity (%)		3 Distrcactors Low similarity (RT)	3 Distrcactors High similarity (RT)	7 Distrcactors Low similarity (RT)	7 Distrcactors High similarity (RT)
1	-0.16	17	4	10	8	10	16	12	22				96.825	78.125	96.825	75		0.266885	0.316604	0.234483	0.234449
2	0.01	17	6	12	8	10	14	12	19				84.375	62.5	84.375	50		0.443902	0.289619	0.445659	0.512402
3	-0.05	16	2	6	14	16	15	10	19				96.825	84.375	99.9	84.375		0.231808	0.414169	0.243829	0.464776
4	-0.3	17	4	10	13	15	16	12	15				99.9	59.375	90.575	46.875		0.219278	0.320214	0.248636	0.217125
5	-0.25	17	4	14	14	15	8	6	26				96.825	87.5	99.9	62.5		0.420026	0.777454	0.379138	0.665134
6	-0.2	15	4	14	8	9	6	4	15				93.75	59.375	93.75	68.75		0.378812	0.776473	0.459301	0.454863
7	-0.3	17	4	10	8	11	8	10	20				53.75	46.875	50	90.625		1.06854	1.07593	0.579585	0.817935
8	-0.26	17	4	12	10	12	18	16	26				99.9	71.875	96.825	65.625		0.419891	0.531497	0.379845	0.528993
9	-0.24	17	4	10	9	7	14	12	21				96.825	96.825	62.5	99.9		0.487963	0.55332	1.00012	0.548145
10	-0.14	15	4	8	8	9	10	8	16				99.9	99.9	84.375	99.9		0.566202	0.463595	0.586803	0.368676
11	-0.12	16	4	8	8	10	10	4	21				68.75	99.9	65.625	81.25		0.906763	0.562581	1.27986	0.635278
12	-0.26	15	4	10	10	12	14	4	19				99.9	81.25	96.825	62.5		0.472552	0.677015	0.406925	0.550653
13	-0.06	16	4	8	7	12	8	6	19				99.9	68.75	90.575	50		0.997163	1.2963	0.874462	1.30869
14	-0.12	16	2	6	9	12	10	8	18				96.825	81.25	93.7	65.575		0.720126	1.2857	0.577029	1.08924
15	-0.12	17	2	6	7	10	8	6	21				87.5	87.5	87.45	87.5		0.41167	0.679004	0.488002	0.606264
16	0.14	16	4	8	7	8	6	8	17				93.75	59.375	99.9	65.625		0.319082	1.93539	0.420677	0.456695
17	-0.03	16	2	8	9	11	6	8	27				96.825	90.625	93.75	93.75		0.375151	0.565093	0.375497	0.4849
18	0.8	16	2	8	11	14	10	8	20				99.9	59.375	96.825	53.125		0.674106	1.45943	0.802722	1.30124
19	-0.14	17	6	10	9	10	10	6	23				99.9	87.45	93.7	71.875		0.402231	0.657026	0.43884	0.621624
20	-0.13	17	4	8	10	14	14	12	40				93.7	71.875	78.075	68.75		0.55953	0.943185	0.568328	1.22626
